# Supplementary material for: Ferromagnetic 2p-2p and 4f-2p Couplings in a Macrocycle from Two Biradicals and Two Gadolinium(III) Ions
Source: Molecules. 2022 Aug 2;27(15):4930. doi: 10.3390/molecules27154930 (PMC9370185; doi:10.3390/molecules27154930)
Supplement: Supplementary file 1 [file molecules-27-04930-s001.zip]

Archive with 1 entries (1 files):
- Molecules-1826322-supplementary.pdf
